# Supplementary material for: miR-125b targets erythropoietin and its receptor and their expression correlates with metastatic potential and ERBB2/HER2 expression
Source: Mol Cancer. 2013 Oct 28;12:130. doi: 10.1186/1476-4598-12-130 (PMC4176119; doi:10.1186/1476-4598-12-130)
Supplement: Additional file 2: Table S1 — List of 315 genes down-regulated after miR-125b transfection and potential targets of the miRNA. [file 1476-4598-12-130-S2.xls]

## Sheet: Table S1
SEED 7-1A
ID	seed_count	UTR_length	ENSEMBL	REFSEQ	ENTREZ	symbol
A_23_P157109	4	4791	ENST00000304166	NM_001118	117	ADCYAP1R1
A_24_P40529	3	1417	ENST00000334398	NM_018196	55217	TMLHE
A_32_P128980	3	8500	ENST00000380079	NM_024636	79689	STEAP4
A_23_P425240	3	953	ENST00000329321	NM_001508	2863	GPR39
A_24_P290006	2	2943	ENST00000434603	NM_207577	4135	MAP6
A_23_P29204	2	524	ENST00000266263	NM_016498	51537	RP4-539M6.11
A_23_P351305	2	7917	ENST00000357816	NM_199138	219287	FAM123A
A_23_P201248	2	2306	ENST00000367135	NM_052934	115019	SLC26A9
A_23_P24260	2	10883	ENST00000371207	NM_001164181	953	ENTPD1
A_23_P344421	2	1712
A_24_P388003	2	4094	ENST00000368476	NM_000748	1141	CHRNB2
A_23_P145669	2	567	ENST00000252723	NM_000799	2056	EPO
A_24_P263310	2	2469	ENST00000332908	NM_182562	283777	FAM169B
A_24_P289067	2	2504	ENST00000371900	NM_007231	11254	SLC6A14
A_23_P211080	2	2945	ENST00000404220	NM_000874	3455	IFNAR2
A_23_P133386	2	4386	ENST00000265080	NM_006909	5924	RASGRF2
A_24_P63468	2	618	ENST00000231420	NM_031900	64902	AGXT2
A_23_P78628	2	2047
A_23_P355295	2	3648	ENST00000441535	NM_001460	2327	FMO2
A_23_P20443	2	3557	ENST00000265801	NM_021020	11178	LZTS1
A_24_P395610	2	6619	ENST00000323816	NM_201433	8522	GAS7
A_23_P72643	2	1830	ENST00000379917	NR_027878	NA	ADAM9
A_23_P52082	2	1423	ENST00000366994	NM_015434	25896	INTS7
A_24_P278299	2	1835	ENST00000357700	NM_024701	79754	ASB13
A_32_P206479	2	4367	ENST00000371030	NM_178457	128611	ZNF831
A_23_P337729	2	1061	ENST00000238936	NM_024789	79847	TMEM180
A_23_P394567	2	2817	ENST00000197268	NM_020853	57613	KIAA1467
A_23_P88580	2	2357	ENST00000346246	NM_006465	10620	ARID3B
A_32_P85835	2	2604	ENST00000343307	NM_194318	145173	B3GALTL
A_24_P20032	2	1546	ENST00000290524	NM_001025603	5993	RFX5
A_23_P92569	2	5992
A_24_P243044	2	5465	ENST00000264235	NM_001146156	2932	GSK3B
A_23_P50156	2	1781	ENST00000238497	NM_004869	9525	VPS4B
A_32_P66035	2	2776	ENST00000280734	NM_153347	144110	TMEM86A
A_32_P12021	2	8803	ENST00000368599	NM_153711	254228	FAM26E
A_24_P757255	2	4114	ENST00000377411	NM_024980	80045	GPR157
A_24_P381844	2	9742	ENST00000396573	NM_001134407	2903	GRIN2A
A_23_P328836	2	8519	ENST00000371097	NM_032440	84458	LCOR
A_23_P350187	2	5615
A_24_P19410	2	3115	ENST00000216133	NM_175709	23492	CBX7
A_32_P205522	2	4393	ENST00000377767	NM_014953	22894	DIS3
A_24_P199655	2	6845	ENST00000355485	NM_001172412	81839	VANGL1
A_23_P376172	2	2461	ENST00000329454	NM_178840	149563	C1orf64
A_23_P145984	1	1270	ENST00000222747	NM_012338	23554	TSPAN12
A_23_P169619	1	5338	ENST00000307808	NM_005935	4299	AFF1
A_32_P224566	1	4549	ENST00000345080	NM_001004317	389421	LIN28B
A_24_P123833	1	3386	ENST00000307792	NM_001178129	9723	SEMA3E
A_23_P68338	1	2241
A_23_P163787	1	1249	ENST00000219070	NM_004530	4313	MMP2
A_23_P434968	1	1898	ENST00000372299	NM_173484	128209	KLF17
A_24_P340128	1	2904	ENST00000381297	NM_178129	286530	P2RY8
A_23_P87879	1	995	ENST00000228434	NM_001781	969	CD69
A_23_P152462	1	3501	ENST00000215095	NM_052874	112755	STX1B
A_23_P109988	1	1602	ENST00000330540	NM_175862	942	CD86
A_24_P919510	1	2116
A_23_P360744	1	3322	ENST00000299440	NM_000448	5896	RAG1
A_24_P453497	1	3458	ENST00000369519	NM_001134363	282996	RBM20
A_23_P55649	1	793	ENST00000340023	NM_001005738	2358	FPR2
A_24_P923984	1	1218
A_23_P233	1	1030	ENST00000369272	NM_001144830	2330	FMO5
A_24_P55295	1	1731	ENST00000282561	NM_000165	2697	GJA1
A_23_P322530	1	1219	ENST00000329800	XM_002347623	NA	TMCC2
A_24_P820037	1	3755
A_24_P937306	1	2892	ENST00000380291	XR_078534	NA	AP1S2
A_23_P408070	1	2067	ENST00000357003	NM_001125	141	ADPRH
A_23_P310086	1	1782
A_23_P380371	1	4559	ENST00000373935	XR_079399	253430	IPMK
A_23_P427014	1	1242	ENST00000399899	NM_199328	9073	CLDN8
A_23_P28834	1	581
A_23_P322625	1	2675	ENST00000392040	NM_005683	9290	GPR55
A_23_P344281	1	1115	ENST00000307468	NM_001010879	284307	ZIK1
A_23_P77020	1	768	ENST00000399423	NM_012461	26277	TINF2
A_23_P211619	1	774	ENST00000360835	NM_173050	80274	SCUBE1
A_23_P108819	1	2986	ENST00000272433	NM_144579	94097	SFXN5
A_24_P113824	1	1656	ENST00000374358	NM_014313	23585	TMEM50A
A_23_P386364	1	4012	ENST00000297977	NM_001177478	139324	HDX
A_23_P4041	1	1287	ENST00000268896	NM_021213	58488	PCTP
A_32_P898690	1	1128	ENST00000333666	XR_039973	NA	AC138028.3
A_23_P97860	1	1259	ENST00000336233	NM_000235	3988	LIPA
A_23_P64129	1	578	ENST00000338653	NM_001098520	10553	HTATIP2
A_23_P133517	1	6632	ENST00000263409	NM_001127671	3977	LIFR
A_24_P394533	1	667	ENST00000229725	XM_002346788	4758	NEU1
A_23_P213020	1	3019	ENST00000319098	NM_001085382	768239	PSAPL1
A_24_P220485	1	4473
A_23_P7473	1	4270
A_23_P8253	1	365
A_23_P351467	1	3103
A_23_P421379	1	1040
A_24_P268160	1	827
A_23_P251453	1	2744	ENST00000396423	NM_004133	3174	HNF4G
A_23_P86599	1	3224
A_32_P196029	1	3324	ENST00000267843	NM_002009	2252	FGF7
A_23_P39856	1	2068	ENST00000346807	NM_173170	26525	IL1F5
A_23_P365834	1	677
A_23_P381431	1	1221	ENST00000367553	NM_030769	80896	NPL
A_23_P140009	1	2133	ENST00000245312	NM_000452	6555	SLC10A2
A_23_P128050	1	1081	ENST00000266434	NM_030766	79370	BCL2L14
A_24_P943949	1	4821	ENST00000330947	NM_001134476	23507	LRRC8B
A_24_P217520	1	3943	ENST00000244869	NM_001432	2069	EREG
A_23_P417891	1	2863	ENST00000375739	NM_001113512	8874	ARHGEF7
A_24_P238578	1	3224	ENST00000326756	NM_053042	85460	ZNF518B
A_24_P74559	1	2300
A_23_P404678	1	980	ENST00000222120	NM_004283	9545	RAB3D
A_23_P170280	1	2105	ENST00000273859	NM_020453	57205	ATP10D
A_23_P118025	1	805
A_24_P391868	1	3975	ENST00000359546	NM_001008220	10814	CPLX2
A_23_P412577	1	2300	ENST00000322980	NM_173505	147463	ANKRD29
A_24_P171690	1	1915	ENST00000282908	NM_018401	55351	STK32B
A_24_P334248	1	3187
A_24_P139665	1	3888	ENST00000372844	NM_016257	51440	HPCAL4
A_23_P167005	1	409	ENST00000355897	NM_014373	26996	GPR160
A_32_P179258	1	7804	ENST00000244040	NM_020673	57403	RAB22A
A_24_P521994	1	5228	ENST00000242809	NM_017644	NA	KLHL24
A_23_P79231	1	6373	ENST00000353267	NM_004379	1385	CREB1
A_24_P940909	1	2214
A_23_P126658	1	333	ENST00000357367	NM_001012276	729516	PRAMEF8
A_23_P375541	1	3125	ENST00000382224	NM_001166139	NA	LCORL
A_23_P95930	1	2996	ENST00000403681	NM_003483	8091	HMGA2
A_23_P94103	1	2052	ENST00000354914	NM_173833	286133	SCARA5
A_32_P57292	1	8829	ENST00000378621	NM_198511	347404	LANCL3
A_24_P87036	1	1523	ENST00000355303	NM_018043	55107	ANO1
A_23_P3054	1	1375
A_32_P183970	1	1426	ENST00000344320	NM_001130448	643338	C15orf62
A_32_P3742	1	6745	ENST00000382004	NM_134428	5991	RFX3
A_24_P941930	1	3458	ENST00000396842	NM_033083	85403	EAF1
A_24_P316601	1	4152	ENST00000334490	NM_001001938	286223	C9orf47
A_24_P37253	1	3293	ENST00000334166	NM_194317	130574	LYPD6
A_24_P252057	1	1756	ENST00000379052	NM_001143942	221662	RBM24
A_24_P322353	1	1923	ENST00000409746	NM_024430	9050	PSTPIP2
A_23_P142205	1	214	ENST00000251376	NM_006866	11027	LILRA2
A_24_P205268	1	4054	ENST00000251343	NM_015299	23351	KHNYN
A_23_P255569	1	237	ENST00000306796	NM_022156	64118	DUS1L
A_23_P435018	1	2786
A_23_P126836	1	2782
A_23_P518	1	1684
A_23_P65307	1	1196	ENST00000400286	NM_032229	84189	SLITRK6
A_23_P215060	1	4991
A_24_P175156	1	2747	ENST00000265306	NM_013252	23601	CLEC5A
A_23_P154784	1	111	ENST00000253354	NM_033197	92747	C20orf114
A_24_P852888	1	2492	ENST00000358039	NM_017744	54879	ST7L
A_24_P930111	1	2201
A_24_P389916	1	2080	ENST00000260061	NM_001128922	2615	LRRC32
A_23_P335388	1	1088
A_23_P56938	1	975	ENST00000295025	NM_002908	5966	REL
A_23_P108280	1	1369
A_32_P416161	1	893	ENST00000372956	NM_212559	402415	XKRX
A_23_P117797	1	1148	ENST00000249806	NM_017882	54982	CLN6
A_23_P136355	1	1917	ENST00000261458	NM_001170587	55733	HHAT
A_24_P388528	1	2750	ENST00000169298	NM_173216	6480	ST6GAL1
A_24_P295452	1	5412	ENST00000374257	NM_001163788	9991	ROD1
A_23_P379200	1	7874	ENST00000335154	NM_175736	91010	FMNL3
A_23_P360754	1	1390	ENST00000367996	NM_005099	9507	ADAMTS4
A_24_P353289	1	2564
A_23_P91919	1	2464	ENST00000239944	NM_014445	27230	SERP1
A_24_P219114	1	5423	ENST00000336735	NM_005065	6400	SEL1L
A_23_P205101	1	3511
A_23_P254472	1	987	ENST00000367294	NM_024573	79624	C6orf211
A_23_P69840	1	959	ENST00000323146	NM_080670	113829	SLC35A4
A_23_P380326	1	3797	ENST00000031146	NM_018375	55334	SLC39A9
A_23_P8452	1	1217	ENST00000222725	NM_001040167	3955	LFNG
A_23_P24966	1	1619	ENST00000260187	NM_004205	9099	USP2
A_23_P65629	1	5425	ENST00000312350	NM_138318	54207	KCNK10
A_24_P6449	1	1238
A_24_P179277	1	1932	ENST00000368608	NM_003309	7259	TSPYL1
A_23_P29975	1	826	ENST00000284437	NM_018302	55286	C4orf19
A_23_P353085	1	689	ENST00000312423	NM_175871	126074	C19orf39
A_23_P28953	1	1456
A_23_P146444	1	3799	ENST00000343933	NM_003389	7464	CORO2A
A_23_P257129	1	400	ENST00000479141	NM_002571	5047	PAEP
A_23_P31858	1	2366	ENST00000276480	NM_014682	9705	ST18
A_23_P120594	1	1530
A_23_P427114	1	2202
A_24_P221323	1	3805	ENST00000321464	NM_001080412	253461	ZBTB38
A_23_P211028	1	5372	ENST00000400546	NM_004540	4685	NCAM2
A_23_P73780	1	1359	ENST00000369980	NM_001569	3654	IRAK1
A_24_P326660	1	1362	ENST00000264036	NM_006500	4162	MCAM
A_32_P69166	1	970	ENST00000393392	NM_182603	338699	ANKRD42
A_23_P114172	1	2678
A_24_P684186	1	3081	ENST00000303221	NM_198449	133418	EMB
A_24_P269624	1	2286	ENST00000381854	NM_017913	55664	CDC37L1
A_23_P149390	1	1343	ENST00000271636	NM_020770	57530	CGN
A_23_P435407	1	2764	ENST00000370828	NM_001448	2239	GPC4
A_23_P40025	1	1473	ENST00000412716	NM_014764	9802	DAZAP2
A_23_P381954	1	185	ENST00000222139	NM_000121	2057	EPOR
A_24_P932736	1	2115
A_23_P63660	1	898	ENST00000372181	NR_024572	84293	C10orf57
A_23_P216118	1	5987
A_23_P40611	1	757	ENST00000215838	NM_000355	6948	TCN2
A_24_P49260	1	2346
A_32_P215943	1	1246	ENST00000379899	NR_026828	NA	AC004790.2
A_23_P88810	1	691	ENST00000262430	NM_012213	23417	MLYCD
A_23_P147918	1	645
A_23_P304446	1	72	ENST00000297373	NM_006213	5260	PHKG1
A_24_P180242	1	2385
A_23_P258582	1	3480	ENST00000480757	NR_033289	NA	GK5
A_23_P53815	1	3723	ENST00000241125	NM_021954	2700	GJA3
A_23_P400927	1	2841	ENST00000261745	NM_024953	80018	NAA25
A_23_P169154	1	2807
A_24_P403734	1	1120	ENST00000338010	NM_001130967	25946	ZNF385A
A_24_P273865	1	1718	ENST00000265350	NM_004275	9477	MED20
A_23_P31407	1	1097	ENST00000419304	NM_006408	10551	AGR2
A_23_P204252	1	1438	ENST00000000412	NM_002355	4074	M6PR
A_24_P915300	1	1077	ENST00000341460	NM_032184	84144	SYDE2
A_24_P53051	1	256	ENST00000261893	NM_032857	114294	LACTB
A_24_P396375	1	2708
A_32_P123966	1	2164	ENST00000262135	NM_001127897	23322	RPGRIP1L
A_23_P379649	1	3898	ENST00000220446	NM_001003943	90427	BMF
A_24_P264909	1	3562	ENST00000218652	NM_019080	54602	NDFIP2
A_24_P334361	1	4302
A_23_P502060	1	1396	ENST00000394985	NM_001652	363	AQP6
A_24_P28722	1	2297	ENST00000382040	NM_080657	91543	RSAD2
A_23_P129956	1	3487	ENST00000226004	NM_004090	1845	DUSP3
A_23_P62659	1	1356	ENST00000433473	NM_000310	5538	PPT1
A_23_P216517	1	2731
A_23_P215744	1	3576
A_23_P435501	1	2865	ENST00000342374	NM_006811	10955	SERINC3
A_24_P691604	1	9191	ENST00000292535	NM_181552	1523	CUX1
A_23_P203933	1	4045	ENST00000381340	NM_002223	3709	ITPR2
A_23_P397376	1	4450	ENST00000393350	NM_001031804	4094	MAF
A_23_P152963	1	733	ENST00000389017	NM_017622	54785	C17orf59
A_23_P14083	1	1727	ENST00000266581	NM_181847	347902	AMIGO2
A_24_P202025	1	2545	ENST00000352385	NM_020962	57722	IGDCC4
A_24_P391431	1	1862	ENST00000341864	NM_015975	51616	TAF9B
A_24_P526177	1	1787
A_24_P410389	1	3816
A_23_P41908	1	2845	ENST00000351797	NM_018691	10827	FAM114A2
A_23_P420256	1	1845	ENST00000237822	NM_021925	60526	C2orf43
A_23_P104464	1	426	ENST00000374391	NM_000698	240	ALOX5
A_23_P208167	1	1379	ENST00000339223	NM_002030	2359	FPR3
A_24_P57528	1	1634	ENST00000255559	NM_001159770	201266	SLC39A11
A_23_P145644	1	966
A_24_P33446	1	731	ENST00000424148	NR_021489	NA	AP006285.1
A_23_P133916	1	804
A_23_P5339	1	329	ENST00000272521	NM_030577	80775	TMEM177
A_23_P333605	1	1779	ENST00000265162	NM_001977	2028	ENPEP
A_23_P113111	1	6778	ENST00000374690	NM_000044	367	AR
A_23_P69617	1	6727	ENST00000453304	NM_003728	8633	UNC5C
A_23_P161909	1	881	ENST00000278865	NM_006138	932	MS4A3
A_23_P20225	1	3629	ENST00000251810	NM_015713	50484	RRM2B
A_32_P220826	1	2387
SEED 7-2
ID	seed_count	UTR_length	ENSEMBL	REFSEQ	ENTREZ	symbol
A_23_P88580	5	2357	ENST00000346246	NM_006465	10620	ARID3B
A_23_P379200	4	7874	ENST00000335154	NM_175736	91010	FMNL3
A_23_P152462	3	3501	ENST00000215095	NM_052874	112755	STX1B
A_23_P165136	3	842	ENST00000339007	NM_145256	126364	LRRC25
A_24_P820037	3	3755
A_24_P220485	3	4473
A_24_P263310	3	2469	ENST00000332908	NM_182562	283777	FAM169B
A_23_P215060	3	4991
A_32_P379379	3	2116
A_23_P75500	3	549	ENST00000359957	NM_015399	25855	BRMS1
A_32_P66035	3	2776	ENST00000280734	NM_153347	144110	TMEM86A
A_23_P57417	3	984
A_23_P379649	3	3898	ENST00000220446	NM_001003943	90427	BMF
A_24_P19410	3	3115	ENST00000216133	NM_175709	23492	CBX7
A_23_P29204	2	524	ENST00000266263	NM_016498	51537	RP4-539M6.11
A_23_P5301	2	7751	ENST00000263707	NM_014553	29842	TFCP2L1
A_23_P408070	2	2067	ENST00000357003	NM_001125	141	ADPRH
A_32_P192692	2	8263	ENST00000441477	NM_001014797	NA	KCNMA1
A_23_P344421	2	1712
A_23_P399897	2	3654	ENST00000423778	NM_178554	339855	KY
A_23_P213020	2	3019	ENST00000319098	NM_001085382	768239	PSAPL1
A_23_P145669	2	567	ENST00000252723	NM_000799	2056	EPO
A_23_P128050	2	1081	ENST00000266434	NM_030766	79370	BCL2L14
A_24_P940909	2	2214
A_23_P133386	2	4386	ENST00000265080	NM_006909	5924	RASGRF2
A_24_P40529	2	1417	ENST00000334398	NM_018196	55217	TMLHE
A_24_P208345	2	1383	ENST00000367145	NM_033102	85414	SLC45A3
A_23_P78628	2	2047
A_23_P126836	2	2782
A_23_P355295	2	3648	ENST00000441535	NM_001460	2327	FMO2
A_23_P518	2	1684
A_23_P20443	2	3557	ENST00000265801	NM_021020	11178	LZTS1
A_24_P388528	2	2750	ENST00000169298	NM_173216	6480	ST6GAL1
A_23_P65629	2	5425	ENST00000312350	NM_138318	54207	KCNK10
A_32_P41461	2	3953	ENST00000430629	NM_006990	10163	WASF2
A_23_P427114	2	2202
A_24_P245838	2	3245	ENST00000341184	NM_001098270	4248	MGAT3
A_24_P269624	2	2286	ENST00000381854	NM_017913	55664	CDC37L1
A_23_P149390	2	1343	ENST00000271636	NM_020770	57530	CGN
A_23_P435407	2	2764	ENST00000370828	NM_001448	2239	GPC4
A_24_P757255	2	4114	ENST00000377411	NM_024980	80045	GPR157
A_23_P376172	2	2461	ENST00000329454	NM_178840	149563	C1orf64
A_24_P212389	2	3576	ENST00000308259	NM_001031679	253827	MSRB3
A_24_P185604	1	1754	ENST00000349004	NM_032013	57446	NDRG3
A_24_P290006	1	2943	ENST00000434603	NM_207577	4135	MAP6
A_32_P224566	1	4549	ENST00000345080	NM_001004317	389421	LIN28B
A_24_P123833	1	3386	ENST00000307792	NM_001178129	9723	SEMA3E
A_24_P149689	1	2794	ENST00000374806	NM_147180	5535	PPP3R2
A_23_P17130	1	3336	ENST00000340623	NM_032321	84281	C2orf88
A_23_P39309	1	797
A_32_P328023	1	5301	ENST00000322313	NM_032740	55339	WDR33
A_23_P163787	1	1249	ENST00000219070	NM_004530	4313	MMP2
A_24_P340128	1	2904	ENST00000381297	NM_178129	286530	P2RY8
A_23_P14157	1	5951
A_23_P87879	1	995	ENST00000228434	NM_001781	969	CD69
A_24_P453497	1	3458	ENST00000369519	NM_001134363	282996	RBM20
A_23_P422350	1	545	ENST00000458637	NM_001127180	4647	MYO7A
A_24_P405705	1	2125
A_24_P923984	1	1218
A_24_P335759	1	975
A_23_P157914	1	938	ENST00000377182	NM_153267	256691	MAMDC2
A_23_P62679	1	1217
A_24_P380311	1	3219	ENST00000348628	NM_171825	815	CAMK2A
A_23_P201248	1	2306	ENST00000367135	NM_052934	115019	SLC26A9
A_23_P5103	1	670	ENST00000244295	NM_213633	5672	PSG4
A_23_P209678	1	1637	ENST00000234313	NM_002664	5341	PLEK
A_23_P171107	1	1070
A_23_P108819	1	2986	ENST00000272433	NM_144579	94097	SFXN5
A_24_P113824	1	1656	ENST00000374358	NM_014313	23585	TMEM50A
A_23_P24260	1	10883	ENST00000371207	NM_001164181	953	ENTPD1
A_23_P307682	1	3636
A_23_P76480	1	922	ENST00000228438	NM_005127	9976	CLEC2B
A_24_P522786	1	2305	ENST00000366825	XR_040756	NA	AL356123.2
A_23_P386364	1	4012	ENST00000297977	NM_001177478	139324	HDX
A_23_P4041	1	1287	ENST00000268896	NM_021213	58488	PCTP
A_32_P898690	1	1128	ENST00000333666	XR_039973	NA	AC138028.3
A_23_P97860	1	1259	ENST00000336233	NM_000235	3988	LIPA
A_23_P64129	1	578	ENST00000338653	NM_001098520	10553	HTATIP2
A_23_P133517	1	6632	ENST00000263409	NM_001127671	3977	LIFR
A_24_P394533	1	667	ENST00000229725	XM_002346788	4758	NEU1
A_23_P7473	1	4270
A_23_P8253	1	365
A_23_P351467	1	3103
A_24_P268160	1	827
A_23_P86599	1	3224
A_24_P388003	1	4094	ENST00000368476	NM_000748	1141	CHRNB2
A_23_P365834	1	677
A_23_P381431	1	1221	ENST00000367553	NM_030769	80896	NPL
A_23_P140009	1	2133	ENST00000245312	NM_000452	6555	SLC10A2
A_23_P129005	1	1842	ENST00000382554	NM_025081	57523	NYNRIN
A_24_P943949	1	4821	ENST00000330947	NM_001134476	23507	LRRC8B
A_24_P276490	1	807	ENST00000374514	NM_007260	11313	LYPLA2
A_24_P238578	1	3224	ENST00000326756	NM_053042	85460	ZNF518B
A_23_P404678	1	980	ENST00000222120	NM_004283	9545	RAB3D
A_23_P170280	1	2105	ENST00000273859	NM_020453	57205	ATP10D
A_23_P118025	1	805
A_24_P391868	1	3975	ENST00000359546	NM_001008220	10814	CPLX2
A_23_P211080	1	2945	ENST00000404220	NM_000874	3455	IFNAR2
A_23_P412577	1	2300	ENST00000322980	NM_173505	147463	ANKRD29
A_24_P171690	1	1915	ENST00000282908	NM_018401	55351	STK32B
A_23_P146576	1	764
A_32_P179258	1	7804	ENST00000244040	NM_020673	57403	RAB22A
A_24_P521994	1	5228	ENST00000242809	NM_017644	NA	KLHL24
A_23_P79231	1	6373	ENST00000353267	NM_004379	1385	CREB1
A_23_P50928	1	559	ENST00000272520	NM_182528	165257	C1QL2
A_24_P336474	1	1715	ENST00000302101	NM_005598	4807	NHLH1
A_23_P212469	1	1111	ENST00000301825	NM_001248	956	ENTPD3
A_23_P3054	1	1375
A_23_P256754	1	1401
A_24_P63468	1	618	ENST00000231420	NM_031900	64902	AGXT2
A_32_P3742	1	6745	ENST00000382004	NM_134428	5991	RFX3
A_24_P941930	1	3458	ENST00000396842	NM_033083	85403	EAF1
A_24_P316601	1	4152	ENST00000334490	NM_001001938	286223	C9orf47
A_24_P89891	1	2627	ENST00000373887	NM_005658	7185	TRAF1
A_24_P37253	1	3293	ENST00000334166	NM_194317	130574	LYPD6
A_24_P322353	1	1923	ENST00000409746	NM_024430	9050	PSTPIP2
A_23_P142205	1	214	ENST00000251376	NM_006866	11027	LILRA2
A_32_P114284	1	7655
A_24_P205268	1	4054	ENST00000251343	NM_015299	23351	KHNYN
A_23_P255569	1	237	ENST00000306796	NM_022156	64118	DUS1L
A_23_P90407	1	2201
A_23_P435018	1	2786
A_23_P120103	1	477	ENST00000304101	NM_002252	3790	KCNS3
A_23_P65307	1	1196	ENST00000400286	NM_032229	84189	SLITRK6
A_23_P305759	1	694	ENST00000289119	NM_138340	171586	ABHD3
A_24_P175156	1	2747	ENST00000265306	NM_013252	23601	CLEC5A
A_24_P852888	1	2492	ENST00000358039	NM_017744	54879	ST7L
A_24_P930111	1	2201
A_24_P415839	1	1087	ENST00000405925	NM_001098268	3981	LIG4
A_23_P425240	1	953	ENST00000329321	NM_001508	2863	GPR39
A_23_P73577	1	1739	ENST00000378578	NM_006520	6990	DYNLT3
A_23_P382043	1	1668	ENST00000319550	NM_152729	221294	NT5DC1
A_24_P317708	1	1471	ENST00000303749	NM_138969	195814	SDR16C5
A_23_P72643	1	1830	ENST00000379917	NR_027878	NA	ADAM9
A_23_P19095	1	1463	ENST00000261369	NM_014035	28966	SNX24
A_32_P416161	1	893	ENST00000372956	NM_212559	402415	XKRX
A_23_P138975	1	1117	ENST00000375490	NM_016090	10179	RBM7
A_23_P117797	1	1148	ENST00000249806	NM_017882	54982	CLN6
A_23_P136355	1	1917	ENST00000261458	NM_001170587	55733	HHAT
A_23_P52082	1	1423	ENST00000366994	NM_015434	25896	INTS7
A_23_P95417	1	2277	ENST00000312584	NM_003840	8793	TNFRSF10D
A_24_P278299	1	1835	ENST00000357700	NM_024701	79754	ASB13
A_24_P353289	1	2564
A_23_P142856	1	2818
A_23_P205101	1	3511
A_23_P254472	1	987	ENST00000367294	NM_024573	79624	C6orf211
A_23_P337729	1	1061	ENST00000238936	NM_024789	79847	TMEM180
A_23_P396765	1	6336	ENST00000298198	NM_173582	283209	PGM2L1
A_24_P412156	1	3163	ENST00000374429	NM_000609	6387	CXCL12
A_23_P69840	1	959	ENST00000323146	NM_080670	113829	SLC35A4
A_23_P380326	1	3797	ENST00000031146	NM_018375	55334	SLC39A9
A_23_P8452	1	1217	ENST00000222725	NM_001040167	3955	LFNG
A_23_P24966	1	1619	ENST00000260187	NM_004205	9099	USP2
A_23_P75239	1	2721	ENST00000371172	NM_033207	93377	OPALIN
A_23_P92569	1	5992
A_23_P353085	1	689	ENST00000312423	NM_175871	126074	C19orf39
A_24_P49896	1	717	ENST00000315938	NM_182833	220032	GDPD4
A_23_P146444	1	3799	ENST00000343933	NM_003389	7464	CORO2A
A_23_P205031	1	833
A_23_P152505	1	3145	ENST00000268251	NM_020686	18	ABAT
A_23_P417753	1	4828	ENST00000355520	NM_002547	4983	OPHN1
A_23_P50156	1	1781	ENST00000238497	NM_004869	9525	VPS4B
A_24_P392632	1	2336	ENST00000396283	NM_001007470	80036	TRPM3
A_24_P326660	1	1362	ENST00000264036	NM_006500	4162	MCAM
A_23_P216812	1	3084	ENST00000276925	NM_004936	1030	CDKN2B
A_23_P205355	1	881	ENST00000329597	NM_000624	5104	SERPINA5
A_32_P69166	1	970	ENST00000393392	NM_182603	338699	ANKRD42
A_23_P114172	1	2678
A_24_P684186	1	3081	ENST00000303221	NM_198449	133418	EMB
A_32_P12021	1	8803	ENST00000368599	NM_153711	254228	FAM26E
A_23_P433791	1	1662	ENST00000295050	NM_032018	83932	C1orf124
A_23_P63660	1	898	ENST00000372181	NR_024572	84293	C10orf57
A_32_P215943	1	1246	ENST00000379899	NR_026828	NA	AC004790.2
A_24_P381844	1	9742	ENST00000396573	NM_001134407	2903	GRIN2A
A_23_P258582	1	3480	ENST00000480757	NR_033289	NA	GK5
A_23_P168882	1	4772	ENST00000448464	NM_001135733	94241	TP53INP1
A_23_P328836	1	8519	ENST00000371097	NM_032440	84458	LCOR
A_23_P400927	1	2841	ENST00000261745	NM_024953	80018	NAA25
A_23_P169154	1	2807
A_24_P403734	1	1120	ENST00000338010	NM_001130967	25946	ZNF385A
A_24_P273865	1	1718	ENST00000265350	NM_004275	9477	MED20
A_23_P31407	1	1097	ENST00000419304	NM_006408	10551	AGR2
A_23_P204252	1	1438	ENST00000000412	NM_002355	4074	M6PR
A_23_P45025	1	2105	ENST00000395169	NM_002753	5602	MAPK10
A_24_P53051	1	256	ENST00000261893	NM_032857	114294	LACTB
A_24_P396375	1	2708
A_23_P254688	1	1788	ENST00000321871	NM_023943	66000	TMEM108
A_23_P43369	1	553	ENST00000259608	NM_014450	27240	SIT1
A_23_P502060	1	1396	ENST00000394985	NM_001652	363	AQP6
A_23_P141730	1	2107	ENST00000261590	NM_001943	1829	DSG2
A_23_P897	1	3437	ENST00000359470	NM_023938	79098	C1orf116
A_23_P129956	1	3487	ENST00000226004	NM_004090	1845	DUSP3
A_23_P62659	1	1356	ENST00000433473	NM_000310	5538	PPT1
A_23_P350187	1	5615
A_23_P216517	1	2731
A_23_P215744	1	3576
A_23_P41424	1	1378	ENST00000356736	NM_001135148	64116	SLC39A8
A_23_P363968	1	1834	ENST00000266542	NM_016546	51279	C1RL
A_23_P152963	1	733	ENST00000389017	NM_017622	54785	C17orf59
A_23_P203498	1	1215	ENST00000379965	NM_006074	10346	TRIM22
A_23_P14083	1	1727	ENST00000266581	NM_181847	347902	AMIGO2
A_24_P59494	1	3262
A_23_P95302	1	955	ENST00000229043	NM_001130112	5985	RFC5
A_24_P391431	1	1862	ENST00000341864	NM_015975	51616	TAF9B
A_24_P526177	1	1787
A_24_P410389	1	3816
A_23_P420256	1	1845	ENST00000237822	NM_021925	60526	C2orf43
A_23_P255057	1	2830	ENST00000492406	NM_017945	55032	SLC35A5
A_23_P208167	1	1379	ENST00000339223	NM_002030	2359	FPR3
A_24_P57528	1	1634	ENST00000255559	NM_001159770	201266	SLC39A11
A_24_P199655	1	6845	ENST00000355485	NM_001172412	81839	VANGL1
A_23_P145644	1	966
A_32_P162374	1	3788
A_24_P33446	1	731	ENST00000424148	NR_021489	NA	AP006285.1
A_23_P5339	1	329	ENST00000272521	NM_030577	80775	TMEM177
A_23_P333605	1	1779	ENST00000265162	NM_001977	2028	ENPEP
A_23_P113111	1	6778	ENST00000374690	NM_000044	367	AR
A_23_P161909	1	881	ENST00000278865	NM_006138	932	MS4A3
A_23_P19455	1	2755
A_23_P20225	1	3629	ENST00000251810	NM_015713	50484	RRM2B
A_32_P220826	1	2387
SEED 8-1A
ID	seed_count	UTR_length	ENSEMBL	REFSEQ	ENTREZ	symbol
A_23_P29204	2	524	ENST00000266263	NM_016498	51537	RP4-539M6.11
A_23_P344421	2	1712
A_24_P263310	2	2469	ENST00000332908	NM_182562	283777	FAM169B
A_23_P133386	2	4386	ENST00000265080	NM_006909	5924	RASGRF2
A_24_P40529	2	1417	ENST00000334398	NM_018196	55217	TMLHE
A_23_P355295	2	3648	ENST00000441535	NM_001460	2327	FMO2
A_32_P66035	2	2776	ENST00000280734	NM_153347	144110	TMEM86A
A_24_P757255	2	4114	ENST00000377411	NM_024980	80045	GPR157
A_32_P224566	1	4549	ENST00000345080	NM_001004317	389421	LIN28B
A_24_P123833	1	3386	ENST00000307792	NM_001178129	9723	SEMA3E
A_23_P163787	1	1249	ENST00000219070	NM_004530	4313	MMP2
A_23_P87879	1	995	ENST00000228434	NM_001781	969	CD69
A_23_P152462	1	3501	ENST00000215095	NM_052874	112755	STX1B
A_24_P453497	1	3458	ENST00000369519	NM_001134363	282996	RBM20
A_24_P923984	1	1218
A_24_P820037	1	3755
A_23_P201248	1	2306	ENST00000367135	NM_052934	115019	SLC26A9
A_23_P408070	1	2067	ENST00000357003	NM_001125	141	ADPRH
A_24_P113824	1	1656	ENST00000374358	NM_014313	23585	TMEM50A
A_23_P386364	1	4012	ENST00000297977	NM_001177478	139324	HDX
A_23_P4041	1	1287	ENST00000268896	NM_021213	58488	PCTP
A_32_P898690	1	1128	ENST00000333666	XR_039973	NA	AC138028.3
A_23_P97860	1	1259	ENST00000336233	NM_000235	3988	LIPA
A_23_P64129	1	578	ENST00000338653	NM_001098520	10553	HTATIP2
A_24_P394533	1	667	ENST00000229725	XM_002346788	4758	NEU1
A_23_P213020	1	3019	ENST00000319098	NM_001085382	768239	PSAPL1
A_24_P220485	1	4473
A_23_P7473	1	4270
A_23_P8253	1	365
A_23_P351467	1	3103
A_24_P268160	1	827
A_23_P86599	1	3224
A_24_P388003	1	4094	ENST00000368476	NM_000748	1141	CHRNB2
A_23_P365834	1	677
A_23_P145669	1	567	ENST00000252723	NM_000799	2056	EPO
A_23_P381431	1	1221	ENST00000367553	NM_030769	80896	NPL
A_23_P128050	1	1081	ENST00000266434	NM_030766	79370	BCL2L14
A_24_P943949	1	4821	ENST00000330947	NM_001134476	23507	LRRC8B
A_24_P238578	1	3224	ENST00000326756	NM_053042	85460	ZNF518B
A_24_P391868	1	3975	ENST00000359546	NM_001008220	10814	CPLX2
A_23_P211080	1	2945	ENST00000404220	NM_000874	3455	IFNAR2
A_23_P412577	1	2300	ENST00000322980	NM_173505	147463	ANKRD29
A_24_P171690	1	1915	ENST00000282908	NM_018401	55351	STK32B
A_32_P179258	1	7804	ENST00000244040	NM_020673	57403	RAB22A
A_24_P521994	1	5228	ENST00000242809	NM_017644	NA	KLHL24
A_24_P940909	1	2214
A_23_P3054	1	1375
A_24_P941930	1	3458	ENST00000396842	NM_033083	85403	EAF1
A_24_P37253	1	3293	ENST00000334166	NM_194317	130574	LYPD6
A_24_P322353	1	1923	ENST00000409746	NM_024430	9050	PSTPIP2
A_23_P142205	1	214	ENST00000251376	NM_006866	11027	LILRA2
A_23_P255569	1	237	ENST00000306796	NM_022156	64118	DUS1L
A_23_P435018	1	2786
A_23_P126836	1	2782
A_23_P518	1	1684
A_23_P65307	1	1196	ENST00000400286	NM_032229	84189	SLITRK6
A_23_P215060	1	4991
A_23_P20443	1	3557	ENST00000265801	NM_021020	11178	LZTS1
A_24_P175156	1	2747	ENST00000265306	NM_013252	23601	CLEC5A
A_24_P930111	1	2201
A_23_P425240	1	953	ENST00000329321	NM_001508	2863	GPR39
A_23_P72643	1	1830	ENST00000379917	NR_027878	NA	ADAM9
A_32_P416161	1	893	ENST00000372956	NM_212559	402415	XKRX
A_23_P136355	1	1917	ENST00000261458	NM_001170587	55733	HHAT
A_23_P52082	1	1423	ENST00000366994	NM_015434	25896	INTS7
A_24_P388528	1	2750	ENST00000169298	NM_173216	6480	ST6GAL1
A_24_P278299	1	1835	ENST00000357700	NM_024701	79754	ASB13
A_23_P379200	1	7874	ENST00000335154	NM_175736	91010	FMNL3
A_23_P254472	1	987	ENST00000367294	NM_024573	79624	C6orf211
A_23_P337729	1	1061	ENST00000238936	NM_024789	79847	TMEM180
A_23_P69840	1	959	ENST00000323146	NM_080670	113829	SLC35A4
A_23_P380326	1	3797	ENST00000031146	NM_018375	55334	SLC39A9
A_23_P8452	1	1217	ENST00000222725	NM_001040167	3955	LFNG
A_23_P88580	1	2357	ENST00000346246	NM_006465	10620	ARID3B
A_23_P24966	1	1619	ENST00000260187	NM_004205	9099	USP2
A_23_P65629	1	5425	ENST00000312350	NM_138318	54207	KCNK10
A_23_P92569	1	5992
A_23_P353085	1	689	ENST00000312423	NM_175871	126074	C19orf39
A_23_P146444	1	3799	ENST00000343933	NM_003389	7464	CORO2A
A_23_P427114	1	2202
A_23_P50156	1	1781	ENST00000238497	NM_004869	9525	VPS4B
A_32_P69166	1	970	ENST00000393392	NM_182603	338699	ANKRD42
A_23_P114172	1	2678
A_24_P269624	1	2286	ENST00000381854	NM_017913	55664	CDC37L1
A_23_P149390	1	1343	ENST00000271636	NM_020770	57530	CGN
A_23_P435407	1	2764	ENST00000370828	NM_001448	2239	GPC4
A_32_P12021	1	8803	ENST00000368599	NM_153711	254228	FAM26E
A_23_P63660	1	898	ENST00000372181	NR_024572	84293	C10orf57
A_32_P215943	1	1246	ENST00000379899	NR_026828	NA	AC004790.2
A_23_P258582	1	3480	ENST00000480757	NR_033289	NA	GK5
A_23_P328836	1	8519	ENST00000371097	NM_032440	84458	LCOR
A_23_P400927	1	2841	ENST00000261745	NM_024953	80018	NAA25
A_24_P403734	1	1120	ENST00000338010	NM_001130967	25946	ZNF385A
A_24_P273865	1	1718	ENST00000265350	NM_004275	9477	MED20
A_23_P31407	1	1097	ENST00000419304	NM_006408	10551	AGR2
A_23_P204252	1	1438	ENST00000000412	NM_002355	4074	M6PR
A_24_P53051	1	256	ENST00000261893	NM_032857	114294	LACTB
A_23_P379649	1	3898	ENST00000220446	NM_001003943	90427	BMF
A_23_P502060	1	1396	ENST00000394985	NM_001652	363	AQP6
A_23_P62659	1	1356	ENST00000433473	NM_000310	5538	PPT1
A_23_P216517	1	2731
A_23_P215744	1	3576
A_23_P14083	1	1727	ENST00000266581	NM_181847	347902	AMIGO2
A_24_P19410	1	3115	ENST00000216133	NM_175709	23492	CBX7
A_24_P391431	1	1862	ENST00000341864	NM_015975	51616	TAF9B
A_24_P410389	1	3816
A_23_P420256	1	1845	ENST00000237822	NM_021925	60526	C2orf43
A_23_P208167	1	1379	ENST00000339223	NM_002030	2359	FPR3
A_24_P199655	1	6845	ENST00000355485	NM_001172412	81839	VANGL1
A_23_P376172	1	2461	ENST00000329454	NM_178840	149563	C1orf64
A_23_P145644	1	966
A_24_P33446	1	731	ENST00000424148	NR_021489	NA	AP006285.1
A_23_P5339	1	329	ENST00000272521	NM_030577	80775	TMEM177
A_23_P333605	1	1779	ENST00000265162	NM_001977	2028	ENPEP
A_23_P161909	1	881	ENST00000278865	NM_006138	932	MS4A3
A_23_P20225	1	3629	ENST00000251810	NM_015713	50484	RRM2B
