# Supplementary material for: miR-125b targets erythropoietin and its receptor and their expression correlates with metastatic potential and ERBB2/HER2 expression
Source: Mol Cancer. 2013 Oct 28;12:130. doi: 10.1186/1476-4598-12-130 (PMC4176119; doi:10.1186/1476-4598-12-130)
Supplement: Additional file 5: Table S2 — Normalized gene expression data of EPOR and ERBB2 probes, spotted on Agilent microarray, in 69 breast cancers. [file 1476-4598-12-130-S5.xls]

## Sheet: Table S2
Agilent Probe			A_23_P381954	A_23_P367899	A_23_P89249	A_24_P284420
GeneSymbol			EPOR	EPOR	ERBB2	ERBB2
GenbankAccession			NM_000121	NM_000121	NM_001005862	NM_001005862
Cytoband			hs|19p13.2	hs|19p13.2	hs|17q12	hs|17q12
Sample	EPOR (average)	ERBB2 (average)	Normalized data	Normalized data	Normalized data	Normalized data
S01	368.435	1611.53	522.908	213.963	3202.64	20.412
S02	212.422	2665.94	305.876	118.967	5322.07	9.81182
S03	118.709	3597.07	152.768	84.6501	7163.29	30.847
S04	168.063	3644.08	220.343	115.783	7283.62	4.54052
S05	362.171	3767.31	489.834	234.507	7518.17	16.4573
S06	65.4982	4033.85	121.027	9.96967	7593.68	474.031
S07	113.27	4247.22	136.004	90.5356	8472.91	21.532
S08	111.516	4421.65	152.098	70.9329	8829.2	14.0878
S09	183.812	6282.26	256.598	111.025	12540.5	24.0175
S10	264.958	6960.26	385.849	144.068	13901.2	19.2885
S11	176.272	7130.51	250.36	102.183	14211.1	49.8821
S12	293.045	8113.78	419.716	166.375	16191.6	35.9753
S13	995.79	8250.12	1503.9	487.683	16495.6	4.63014
S14	234.848	8847.08	277.773	191.923	17610.9	83.254
S15	626.939	9281.95	841.096	412.783	18536.8	27.1243
S16	579.362	9363.89	847.192	311.532	18714	13.7908
S17	480.401	9813.47	600.617	360.185	19586.4	40.5195
S18	279.615	9868.65	365.056	194.174	19703.7	33.5501
S19	212.266	10230.7	313.31	111.223	20440.9	20.379
S20	811.996	10344.1	1206.04	417.948	20683	5.16846
S21	726.48	10760.4	888.426	564.534	21495.4	25.4889
S22	318.876	11706.3	410.266	227.486	23382.8	29.8139
S23	244.034	12184.3	302.377	185.691	24332	36.6596
S24	425.444	12256.8	540.749	310.14	24422	91.6928
S25	941.852	12400.9	1212.7	671.007	24771	30.8754
S26	706.168	12488	879.982	532.354	24891.7	84.2661
S27	849.741	12768.8	1121.07	578.408	25519.2	18.4597
S28	744.988	12949.6	893.397	596.58	25795.6	103.55
S29	641.028	13060	868.222	413.834	26087.1	32.8119
S30	442.1	13225.8	568.73	315.47	26397.4	54.1041
S31	252.001	14104.8	306.94	197.062	28166.8	42.9063
S32	271.836	15430.7	381.318	162.354	30823.9	37.4087
S33	835.634	15535.8	1051.6	619.669	31043.9	27.7836
S34	1233.5	15959.1	1768.92	698.084	31913.6	4.58873
S35	354.889	16391.3	458.138	251.641	32757	25.5549
S36	386.676	16985.3	534.091	239.261	33950.9	19.6598
S37	761.996	17353.7	983.33	540.662	34682.5	24.8273
S38	1095.33	17904.4	1332.6	858.053	35756.6	52.1996
S39	1708.06	19394	2432.96	983.155	38734.1	53.8925
S40	645.591	19426.3	859.512	431.669	38799.1	53.5654
S41	447.943	19567.3	656.339	239.547	39110.1	24.4951
S42	503.091	20622.3	680.061	326.122	41212.8	31.7346
S43	2335.73	20749.2	2820.47	1850.99	41422	76.4878
S44	803.66	21668.2	1023.57	583.752	43303.7	32.5707
S45	1375.03	21709.4	1755.86	994.207	43391.4	27.5047
S46	1087.46	22726.5	1535.16	639.768	45448.3	4.71281
S47	708.087	25288.8	889.516	526.657	50491.1	86.5983
S48	1513.97	25360.4	2038.65	989.289	50683.6	37.2338
S49	1070.05	26848.1	1406.78	733.314	53619.8	76.3584
S50	1579.31	28402.9	2101.35	1057.28	56756.1	49.83
S51	299.046	29049	346.105	251.987	57991.6	106.504
S52	1847.07	32096.6	2448.61	1245.53	64121.5	71.7317
S53	1268.71	34178.7	1526.88	1010.55	68308	49.3674
S54	838.698	2811.93	1166.39	511.001	5583.9	39.9551
S55	1262.49	10319.5	1859.28	665.699	20581	57.9932
S56	142.964	12459.2	178.977	106.951	24869.2	49.228
S57	463.44	17196.9	568.632	358.247	34340.7	53.1666
S58	392.777	17851	563.538	222.016	35655.8	46.1506
S59	705.557	19327	922.27	488.845	38599.2	54.7978
S60	1070.03	30315.8	1296.67	843.393	60564.1	67.5125
S61	839.915	33765.8	1012.8	667.026	67468.2	63.4152
S62	388.371	9581.15	545.793	230.949	19138.3	24.0175
S63	504.04	11028.6	587.495	420.585	22022.3	34.9796
S64	930.157	13636.4	1245.03	615.287	27230.1	42.7788
S65	401.547	19529.3	515.594	287.501	38990.2	68.4905
S66	255.517	20165	324.422	186.611	40290.8	39.2535
S67	135.134	23771.8	172.594	97.6744	47391.9	151.741
S68	787.582	26260.7	1125.1	450.063	52485.6	35.7867
S69	383.254	28824.7	525.433	241.075	57644.2	5.22835
